# Supplementary material for: UDP-Glucosyltransferases Induced by Nosema bombycis Provide Resistance to Microsporidia in Silkworm (Bombyx mori)
Source: Insects. 2021 Sep 7;12(9):799. doi: 10.3390/insects12090799 (PMC8469862; doi:10.3390/insects12090799)
Supplement: Supplementary file 1 [file insects-12-00799-s001.zip]

Archive with 1 entries (1 files):
- insects-1346214-supplementary.pdf
